# Supplementary material for: Potentials and Challenges of Genomics for Breeding Cannabis Cultivars
Source: Front Plant Sci. 2020 Sep 25;11:573299. doi: 10.3389/fpls.2020.573299 (PMC7546024; doi:10.3389/fpls.2020.573299)
Supplement: Supplementary file 1 [file DataSheet_1.xlsx]

## Sheet: Table S1
Supplementary Table 1. List of the sequences retrieved from BOLD and GenBank repositories.
Gene	GenBank ID	Taxa	BOLD ID	N° of sequences
matK	KR184827.1:2041-3564	Cannabis sativa	-	15
	KR779995.1:2044-3573		-
	KY084475.1:2082-3611		-
	KY419963.1:2040-3569		-
	MF694834.1:1-818		-
	MH118118.1:2040-3569		-
	MH357984.1:1-747		-
	MK931194.1:1-774		-
	NC_026562.1:2044-3573		-
	NC_027223.1:2041-3564		-
	AF345317		GBVL204-11
	HQ619806		GBVL203-11
	-		PNOR082-16
	-		SDH816-14
	-		TRM125-12
rbcL	KR184827.1:55133-56581	Cannabis sativa	-	59
	KR779995.1:55145-56593		-
	KT458035.1:1-1428		-
	KU748069.1:1-520		-
	KU748196.1:1-549		-
	KU748218.1:1-542		-
	KY084475.1:55194-56642		-
	KY419963.1:55173-56621		-
	MH118118.1:55173-56621		-
	MH358052.1:1-693		-
	MH733442.1:1-325		-
	MH733443.1:1-325		-
	MH733444.1:1-325		-
	MH733445.1:1-325		-
	MH733446.1:1-325		-
	MH733447.1:1-325		-
	MH733448.1:2-325		-
	MH733449.1:1-325		-
	MH733450.1:1-325		-
	MH733451.1:1-325		-
	MH733460.1:1-325		-
	MH733461.1:1-325		-
	MH733462.1:1-325		-
	MH733463.1:1-325		-
	MH733464.1:1-325		-
	MH733465.1:1-325		-
	MH733466.1:1-325		-
	MH733467.1:1-325		-
	MH733468.1:1-325		-
	MH733469.1:1-325		-
	MH733470.1:1-250		-
	MH733473.1:1-250		-
	MK525355.1:1-546		-
	NC_026562.1:55149-56597		-
	NC_027223.1:55133-56581		-
	AF500344		GBVL206-11
	AJ390068		GBVL207-11
	AJ402933		GBVL202-11
	GQ436330		GBVL208-11
	GQ436331		GBVL209-11
	HF565316		GBVS1576-13
	HQ619742		GBVL205-11
	JN040400		GBVP3262-14
	JN040401		GBVP3263-14
	JN114793		GBVT1421-13
	JQ231002		GBVT4717-13
	KF250351		GBVY1197-14
	KM586477		GBVP5637-15
	MG246351		MKTRT2742-14
	MG246704		MKTRT2744-14
	MG247109		MKTRT2745-14
	MG247734		MKTRT2747-14
	MG249490		MKTRT2743-14
	MG249881		MKTRT2746-14
	-		API264-12
	-		TRM125-12
	-		GENG1431-16
	-		PNOR082-16
	-		SDH816-14

## Sheet: Table S2
Supplementary Table 2. The cannabis amino acid sequences (from the CBDRx:18:580 cannabis proteome GCA_900626175.1) putative orthologs of well-characterized ABCDE proteins belonging to Arabidopsis and grapevine (BLASTp; http://blast.ncbi.nlm.nih.gov/Blast.cgi) are reported in "BLASTx" columns. For each alignment (e.g. cannabis vs grapevine and cannabis vs arabidopsis) we reported the best two alig…
					GRAPEVINE VS CANNABIS						ARABIDOPSIS VS CANNABIS
					1ST hit			2ND hit			1ST hit			2ND hit
					BLASTx		tBLASTn = BLASTx results against Cannbio trascriptome (GIFP00000000.1)	BLASTx		tBLASTn = BLASTx results against Cannbio trascriptome (GIFP00000000.1)	BLASTx		tBLASTn = BLASTx results against Cannbio trascriptome (GIFP00000000.1)	BLASTx		tBLASTn = BLASTx results against Cannbio trascriptome (GIFP00000000.1)
					CBDRx:18:580 (GCA_900626175.1)			CBDRx:18:580 (GCA_900626175.1)			CBDRx:18:580 (GCA_900626175.1)			CBDRx:18:580 (GCA_900626175.1)
Gene Class	Grapevine Gene*	Previous name	PN40024 v1 ID	Best Arabidopsis match	Cannabis vs grapevine	E-value	XP vs Cannbio	Cannabis vs Grapevine 2nd HIT	E-value 2n HIT	XP vs Cannbio	Cannabis vs arabidopsis	E-value	XP vs Cannbio	Cannabis vs arabidopsis 2nd HIT	E-value 2n HIT	XP vs Cannbio
Class A	VviAP1	VAP1 (Calonje et al., 2004)	VIT_01s0011g00100	AT1G69120, AP1/AGL7	XP_030481491	4.2e-120	Cannbio_054734	XP_030481490	1.11e-119	Cannbio_054734	XP_030481491	1.17e-109	Cannbio_054734	XP_030481490	4.82e-109	Cannbio_054734
	VviFUL1	-	VIT_17s0000g04990	AT5G60910, FUL/AGL8	XP_030485608	2.52e-97	Cannbio_008529	XP_030481491	6.33e-86	Cannbio_054734	XP_030485608	1.64e-91	Cannbio_008529	XP_030481491	4.24e-81	Cannbio_054734
	VviFUL2	VFUL-L (Calonje et al., 2004)	VIT_14s0083g01030	AT1G69120, AP1/AGL7	XP_030485608	6.28e-93	Cannbio_008529	XP_030485101	1.33e-83	Cannbio_059606	XP_030481491	1.17e-109	Cannbio_054734	XP_030481490	4.82e-109	Cannbio_054734
Class B	VviAP3a	VvAP3 (Poupin et al., 2007)	VIT_18s0001g13460	AT3G54340, AP3/ATAP3	XP_030499268	6.66e-60	Cannbio_014948	XP_030487367	1.6e-34	Cannbio_062689	XP_030499268	1.75e-67	Cannbio_014948	XP_030487367	1.76e-34	Cannbio_062689
	VviAP3b	VvTM6 (Poupin et al., 2007)	VIT_04s0023g02820	AT3G54340, AP3/ATAP3	XP_030499268	1.53e-48	Cannbio_014948	n.a.	n.a.	n.a.	XP_030499268	1.75e-67	Cannbio_014948	XP_030487367	1.76e-34	Cannbio_062689
	VviPI	VvMADS9 (Sreekantan et al., 2006) VvPI (Poupin et al. ,2007)	VIT_18s0001g01760	AT5G20240, PI	XP_030484132	8.07e-54	Cannbio_009872	XP_030482855	8.07e-54	Cannbio_009872	XP_030482856	2.17e-52	Cannbio_009872	XP_030484132	4.16e-52	Cannbio_009872
B-sister	VviABS1	-	VIT_10s0042g00820	AT5G23260.4, TT16/ABS/AGL32	XP_030484437	1.14e-64	Cannbio_013942	XP_030484436	1.14e-64	Cannbio_013942	XP_030484437	5.74e-52	Cannbio_013942	XP_030484436	3.77e-48	Cannbio_013942
	VviABS1		VIT_10s0042g00820	AT5G23260.4, TT16/ABS/AGL32	XP_030484437	1.14e-64	Cannbio_013942	XP_030490979	1.64e-64	Cannbio_063474	XP_030484437	5.74e-52	Cannbio_013942	XP_030490979	6.19e-46	Cannbio_063474
	VviABS2	-	VIT_01s0011g01560	AT5G23260.3, TT16/ABS/AGL32	XP_030484437	2.64e-92	Cannbio_013942	XP_030484436	2.64e-92	Cannbio_013942	XP_030484437	9.6e-43	Cannbio_013942	XP_030484436	3.77e-48	Cannbio_013942
	VviABS2	-	VIT_01s0011g01560	AT5G23260.3, TT16/ABS/AGL32	XP_030484437	2.64e-92	Cannbio_013942	XP_030484436	2.64e-92	Cannbio_013942	XP_030484437	9.6e-43	Cannbio_013942	XP_030490979	6.19e-46	Cannbio_063474
	VviABS3	-	VIT_02s0025g02350	AT5G23260.2, TT16/ABS/AGL32							XP_030484437	4.64e-52	Cannbio_013942	XP_030484436	3.77e-48	Cannbio_013942
	VviABS3		VIT_02s0025g02350	AT5G23260.2, TT16/ABS/AGL32							XP_030484437	4.64e-52	Cannbio_013942	XP_030490979	6.19e-46	Cannbio_063474
Class C	VviAG1	VVMADS1 (Boss et al., 2001)	VIT_12s0142g00360	AT3G58780, SHP1/AGL1	XP_030481705	8.07e-118	Cannbio_057002	XP_030480504	3.16e-98	Cannbio_055846	XP_030481705	3.34e-97	Cannbio_057002	XP_030480504	2.24e-78	Cannbio_055846
	VviAG2		VIT_10s0003g02070	AT4G18960, AG	XP_030481705	5.82e-109	Cannbio_057002	XP_030480504	1.26e-104	Cannbio_055846	XP_030480504	9.7e-101	Cannbio_055846	XP_030481705	1.03e-94	Cannbio_057002
	VviAGL6a	VvMADS3 (Boss et al., 2002)	VIT_15s0048g01270	AT2G45650, AGL6	XP_030487367	1.82e-136	Cannbio_062689	n.a.	n.a.	n.a.	XP_030487367	1.23e-98	Cannbio_062689	XP_030484350	3.12e-59	Cannbio_012895
	VviAGL6b		VIT_16s0022g02330	AT2G45650, AGL6	XP_030487367	2.54e-87	Cannbio_062689	XP_030500965	1.04e-63	Cannbio_050725	XP_030487367	1.23e-98	Cannbio_062689	XP_030484350	3.12e-59	Cannbio_012895
Class D	VviAG3	VvMADS5 (Boss et al., 2002)	VIT_18s0041g01880	AT4G09960, STK/AGL11	XP_030481705	4.42e-96	Cannbio_057002	XP_030480504	1.55e-89	Cannbio_055846	XP_030481705	9.96e-90	Cannbio_057002	XP_030480504	3.53e-81	Cannbio_055846
Class E	VviSEP1	VvMADS2 (Boss et al., 2002)	VIT_14s0083g01050	AT5G15800, SEP1/AGL2	XP_030484353	2.88e-142	Cannbio_012895	XP_030484352	3.29e-141	Cannbio_012895	XP_030484353	7.85e-117	Cannbio_012895	XP_030484350	7.04e-116	Cannbio_012895
	VviSEP2	-	VIT_17s0000g05000	AT3G02310, SEP2/AGL4	XP_030492902	1.53e-118	Cannbio_052937	XP_030492901	9.29e-117	Cannbio_052937	XP_030484353	2.34e-121	Cannbio_012895	XP_030484350	2.93e-121	Cannbio_012895
	VviSEP3	VviMADS4 (Boss et al.. 2002)	VIT_01s0010g03900	AT1G24260, SEP3/AGL9	XP_030496177	4e-142	Cannbio_052937	XP_030484350	1.13e-107	Cannbio_012895	XP_030496177	1.01e-123	Cannbio_052937	XP_030484353	3.15e-96	Cannbio_012895
	VviSEP4	-	VIT_01s0011g00110	AT3G02310, SEP2/AGL4	XP_030484353	2.09e-110	Cannbio_012895	XP_030484352	2.43e-109	Cannbio_012895	XP_030484353	2.34e-121	Cannbio_012895	XP_030484350	2.93e-121	Cannbio_012895
	VviSEP4		-	AT2G03710.1, SEP4/AGL3							XP_030484352	1.82e-90	Cannbio_012895	XP_030492901	2.16e-90	Cannbio_052937
				biosample	assembly
			genome	CBDRx:18:580	GCA_900626175.1
			transcriptome	Female strain Cannbio-2 and male strain Cannbio-male	GIFP00000000.1	Generation of a Comprehensive Transcriptome Atlas and Transcriptome Dynamics in Medicinal Cannabis

## Sheet: Table S3
Supplementary Table 3. SSRs sites number (total and per motif), density (SSR/Mb) and percentage (sum of Bp SSR/ Bp Chromosome) among the ten chromosomes of the C. sativa cs10 genome during the analysis of high repeat number SSRs sites.
Chromosome	Total base pair (Mpb)	SSRs sites	Compound SSRs sites	Number of sites per motif						Density (SSR/Mb)	Bp SSR / Bp Chromosome (%)
				Mono	Di	Tri	Tetra	Penta	Hexa
1	105.0	3041	92	1089	1245	659	37	6	5	28.97	0.13
2	101.2	2969	163	1128	1042	619	25	7	148	29.34	0.13
3	94.7	2305	93	793	1007	487	13	2	3	24.35	0.11
4	91.9	2770	124	991	1098	646	24	2	9	30.14	0.13
5	88.2	2316	106	757	932	552	26	3	46	26.26	0.12
6	96.3	2291	108	793	929	538	21	2	8	23.78	0.11
7	61.6	2009	102	746	754	485	20	0	4	32.63	0.15
8	79.3	2287	130	759	961	522	25	16	4	28.83	0.14
9	71.2	1790	79	551	756	469	11	1	2	25.13	0.12
10	64.6	2122	78	757	902	434	17	4	8	32.84	0.15
TOT	854.1	23900	1075	8364	9626	5411	219	43	237	28.23	0.13

## Sheet: Table S4
Supplementary Table 4. list of the accessions used in the allignments for the SSR markers polimorphisms identification. "Modified" column refers to the last update available when retreving the FASTA files of the chromosomes accessions used.
BioProject	BioSample	Chromosome ID	Description	Modified
PRJNA73819	SAMN09375800	CM011605	Cannabis sativa cultivar Finola chromosome 1, whole genome shotgun sequence	2018-11-26
		CM011606	Cannabis sativa cultivar Finola chromosome 2, whole genome shotgun sequence
		CM011607	Cannabis sativa cultivar Finola chromosome 3, whole genome shotgun sequence
		CM011608	Cannabis sativa cultivar Finola chromosome 4, whole genome shotgun sequence
		CM011609	Cannabis sativa cultivar Finola chromosome 5, whole genome shotgun sequence
		CM011610	Cannabis sativa cultivar Finola chromosome 6, whole genome shotgun sequence
		CM011611	Cannabis sativa cultivar Finola chromosome 7, whole genome shotgun sequence
		CM011612	Cannabis sativa cultivar Finola chromosome 8, whole genome shotgun sequence
		CM011613	Cannabis sativa cultivar Finola chromosome 9, whole genome shotgun sequence
		CM011614	Cannabis sativa cultivar Finola chromosome 10, whole genome shotgun sequence
	SAMN02981385	CM010790	Cannabis sativa cultivar Purple Kush chromosome 1, whole genome shotgun sequence	2019-10-10
		CM010791	Cannabis sativa cultivar Purple Kush chromosome 10, whole genome shotgun sequence
		CM010792	Cannabis sativa cultivar Purple Kush chromosome 2, whole genome shotgun sequence
		CM010793	Cannabis sativa cultivar Purple Kush chromosome 3, whole genome shotgun sequence
		CM010794	Cannabis sativa cultivar Purple Kush chromosome 4, whole genome shotgun sequence
		CM010795	Cannabis sativa cultivar Purple Kush chromosome 5, whole genome shotgun sequence
		CM010796	Cannabis sativa cultivar Purple Kush chromosome 6, whole genome shotgun sequence
		CM010797	Cannabis sativa cultivar Purple Kush chromosome 7, whole genome shotgun sequence
		CM010798	Cannabis sativa cultivar Purple Kush chromosome 8, whole genome shotgun sequence
		CM010799	Cannabis sativa cultivar Purple Kush chromosome 9, whole genome shotgun sequence
PRJNA560384	SAMEA5040675	NC_044370	Cannabis sativa chromosome 1, cs10, whole genome shotgun sequence	28 August 2019
		NC_044371	Cannabis sativa chromosome 2, cs10, whole genome shotgun sequence
		NC_044372	Cannabis sativa chromosome 3, cs10, whole genome shotgun sequence
		NC_044373	Cannabis sativa chromosome 4, cs10, whole genome shotgun sequence
		NC_044374	Cannabis sativa chromosome 5, cs10, whole genome shotgun sequence
		NC_044375	Cannabis sativa chromosome 6, cs10, whole genome shotgun sequence
		NC_044376	Cannabis sativa chromosome 7, cs10, whole genome shotgun sequence
		NC_044377	Cannabis sativa chromosome 8, cs10, whole genome shotgun sequence
		NC_044378	Cannabis sativa chromosome 9, cs10, whole genome shotgun sequence
		NC_044379	Cannabis sativa chromosome 10, cs10, whole genome shotgun sequence

## Sheet: Table S5
Supplementary Table 5. List of the 41 SSR markers identified in cs10 (PRJNA560384) and found as polymorphic in (PRJNA73819: SAMN09375800 and SAMN02981385). Positions are relative to the chromosome accession of cs10 genome. Motif type reports the kind and number of repetition charaterizing the microsatellite. Alleles is the number of polymorphisms identified through the marker sequence alignment w…
	Marker	Position
Chromosome		Start	End	Motif type	Alleles	cs10	Finola	Purple Kush	Primer For	Primer Rev
1	SSR_1-1	12,090,959	12,091,352	(TC)40	2	394	-	392	TTGTCAAGGGAGCTTAGTTAG	ATGTGTATTTCTCGCCTGTTA
	SSR_1-2	21,406,629	21,406,958	(TAT)11	2	330	314	-	TATTAATGACGGCGATGATCA	AGGTTAACCTATCTAGCTCGA
	SSR_1-3	71,305,129	71,305,410	(TC)41	2	282	295	-	ACAGTAGTTTTCAGGGTTGAA	TCACACCAATATCTATCAGCC
	SSR_1-4	88,235,060	88,235,243	(AG)18	2	184	-	194	GAGATCTGAAGTCGAAGTTGA	GGCAAAGAGAGAAGATGAGAA
2	SSR_2-1	12,756,851	12,757,030	(TC)33	3	180	160	170	AAACTGACAGCTTAAGCATTC	TGGGCATGTACTCTATCACTA
	SSR_2-2	23,603,994	23,604,160	(TA)15	3	169	159	151	GAAAAAGGGTTGTTAAAGGGT	CTAACACATGAAACACAAGCA
	SSR_2-3	81,928,579	81,928,894	(AG)55	2	317	-	337	CAACGAATTTCCTTTTCTGGT	TCTTACAAGCAGAAAGACACA
	SSR_2-4	86,039,144	86,039,328	(TTA)17	3	185	181	175	TCAAGTTACGTAATCCCCAAA	CCTAAGCACAAGGTTAAATCAT
3	SSR_3-1	12,247,530	12,247,829	(TC)32	3	300	296	294	TGATTTTGCGACCCTTTTATG	CTTTTGCAGGTACATCCAAAA
	SSR_3-2	29,938,739	29,938,918	(TTA)12	2	180	-	183	CGTCTCTGCGAGTTAAATTTC	TCTCAACTCACTAACAACACA
	SSR_3-3	59,258,629	59,258,880	(AG)21	2	252	267	-	CAAAGAAAGCAGGCATTAGTT	CTCTCTGTGAATGTGATCTGT
	SSR_3-4	73,475,651	73,476,046	(TC)29	2	396	390	-	TAAATACCCCACAAACACACT	CTTGCTACAAACTGCTTGAAT
4	SSR_4-1	3,414,697	3,414,947	(ATA)21	2	251	-	239	GTTGGTTATGTGTTAGGGTCT	GTTATGGACAAACAATGCATG
	SSR_4-2	38,738,240	38,738,472	(AT)17	2	247	-	231	CAGAGTTTGGTCCTTTTCAAA	CACGGATTTTAAGCATTGGAT
	SSR_4-3	63,416,741	63,416,968	(TC)12	2	230	-	238	TGTCCTTTAGCAGACTTTGAT	ATTGCAAGATTTGAAGCACAA
	SSR_4-4	80,150,513	80,150,892	(ATA)13	2	380	362	-	TGCTCTCTACTTGTCAATTCT	GCGTGAATGCTAACTAAGAAG
5	SSR_5-1	6,940,159	6,940,530	(TC)47	2	372	-	356	TGGTGATTGGTTAAAGTCCTT	TTGGCTTTGGATCTTTATTGC
	SSR_5-2	34,558,385	34,558,643	(CT)32	2	259	253	-	TGGCTGAAAGTAAGAAAAGAC	TTATCGCTCAAAACACTCAAC
	SSR_5-3	48,259,163	48,259,462	(TC)34	2	300	274	-	GCTGAAACCATTGTTGAAGAT	GAGCAAAAGAAGACTGTTGTT
	SSR_5-4	82,558,399	82,558,724	(TTA)12	3	326	343	323	AGTCTATTCTAATGGTGTGCC	CGATCTTAAAAATTCAGGGGG
	SSR_5-5	82,565,436	82,565,719	(GA)18	2	284	262	262	AGAGGAAGGAAAGAGAGCTAT	CACGAGGGAGCCTTATTAATA
6	SSR_6-1	15,695,145	15,695,388	(AAT)11	2	273	258	258	GGCAGGAAAAATCTCAAACAT	ACATTGGAATTAGACAGAGCA
	SSR_6-2	27,019,093	27,019,345	(TGA)12	3	253	235	243	TAGTAGTAGTAGTGCCTGAGG	ACCTTAACAACACCACAACTA
	SSR_6-3	49,240,375	49,240,744	(GA)22	2	370	362	-	CTCCCTGCCATTAGACAAATA	CCAGGAGGTAATTTTCTGCTA
	SSR_6-4	67,909,490	67,909,627	(TAA)12	2	138	-	153	TCTGTATCTTTTCCGTCCAAA	GTCAAAAGTTTGAGGGACAAA
7	SSR_7-1	13,748,815	13,748,964	(TC)20	2	235	231	-	CTAGACATCTAATCCTGGCTC	CTCGACACTCCAAGAATAGAG
	SSR_7-2	27,448,604	27,448,818	(GA)16	2	215	-	191	ATGACTTCTTCTTGACTCTGG	CCTTTCACTCTTTTCCCTCTT
	SSR_7-3	45,269,574	45,269,724	(TA)16	2	236	-	246	AGGCGTGAATAAGAGAAAAGA	AGCTTTTCAGAAGTATCGCTA
	SSR_7-4	58,895,568	58,895,670	(CT)16	2	101	-	107	TTTCCTGCTCACCTTAAACC	AACCTATATTGAGACGAACCG
8	SSR_8-1	3,764,859	3,765,058	(AT)17	3	196	198	204	ACTTCACATGAGATTGAGAACA	TCCTTTGGATTCATTAAGTTGT
	SSR_8-2	16,821,959	16,822,248	(AG)33	3	278	294	-	ATATGCCAGAAATCAAAGGGA	GGGGTAGAATGGTCATTTCTT
	SSR_8-3	35,062,092	35,062,261	(AAT)10	3	170	158	164	ATCTCATTTTCCGTACCTGTT	CTAATTCTCAACTTAACCGCG
	SSR_8-4	63,517,285	63,517,456	(CT)30	2	172	-	184	ACGAGACTTTACAGAGAACAA	AGATAGGGAAGAACACAACAC
9	SSR_9-1	3,119,996	3,120,287	(TA)15	2	292	268	268	GCTACAAAATAAGCGTGCATA	CTGGTCATTATGAGTTTGCAC
	SSR_9-2	23,424,767	23,425,007	(GA)19	2	240	228	-	TTACTGAGAGAATTCCCAACC	GCCATTTGTAGTTTGTCCTTT
	SSR_9-3	51,776,452	51,776,692	(CT)22	2	241	237	239	ACTGTGAACTGTCCTTTTACA	AACAACCTGAAATCCGAAAAG
	SSR_9-4	64,452,059	64,452,266	(AG)21	2	208	-	218	ACACACAAGCTTATAGGATAGA	AAAATGACTTCCAACGACTTG
10	SSR_10-1	6,985,492	6,985,880	(TTA)16	3	389	347	405	AAACAATACACAAAGTAAGGCA	GACAACCAGATGTCTTTTGTT
	SSR_10-2	13,924,026	13,924,199	(CT)21	2	174	-	168	CATCACACCAGGTACCAATAT	CATGAAACAACGTTGGGTTAT
	SSR_10-3	41,090,163	41,090,443	(GA)41	2	282	282	270	CTATAGCATTGTCTAGAGGCC	CTAACAGCTTTGTTGATACCG
	SSR_10-4	50,925,135	50,925,396	(TC)22	3	262	282	-	TATGCATCCATTGTACCTGTT	TAATGTTTGTGTGTGTGCAAA
Min	-	-	-	-	2	101			-	-
Max	-	-	-	-	3	405			-	-
